# Supplementary material for: Growing divergence between Medicare Advantage plan bids and payments to plans
Source: Health Aff Sch. 2024 Aug 5;2(8):qxae093. doi: 10.1093/haschl/qxae093 (PMC11342956; doi:10.1093/haschl/qxae093)
Supplement: qxae093_Supplementary_Data [file qxae093_supplementary_data.zip]

Archive with 3 entries (3 files):
- appendix_revised_v2.docx
- ICMJE coi_disclosure McCormack.docx
- ICMJE coi_disclosure Trish MA Payment.docx
